# Supplementary material for: Homogenization of initial cell distribution by secondary flow of medium improves cell culture efficiency
Source: PLoS One. 2020 Jul 15;15(7):e0235827. doi: 10.1371/journal.pone.0235827 (PMC7983807; doi:10.1371/journal.pone.0235827)
Supplement: S1 File — (XLSX) [file pone.0235827.s001.xlsx]

## Sheet: Fig4(a)
x direction		y direction
Distance	Relative cell density	Distance	Relative cell density
	1.23891		1.30639
-14	1.14984	-14	1.14946
	1.08223		1.08391
	1.05506		1.03941
	1.02817		0.997472
	1.02318		0.960121
	1.01762		0.912847
	0.981749		0.903967
	0.956661		0.885894
	0.945163		0.844049
	0.96963		0.827439
-7	0.959101	-7	0.842065
	0.937725		0.834198
	0.910026		0.84289
	0.889755		0.829498
	0.863694		0.850217
	0.874251		0.855288
	0.907718		0.87265
	0.922051		0.913152
	0.930774		0.923611
	0.956649		0.919809
0	0.971492	0	0.971492
	0.956157		0.962548
	0.95517		0.957484
	0.962227		0.947628
	0.935819		0.941539
	0.910158		0.92618
	0.890261		0.944187
	0.891061		0.935622
	0.882721		0.936846
	0.905292		0.968539
7	0.913047	7	0.976654
	0.942146		1.01253
	0.948222		1.04826
	0.979397		1.07289
	1.03569		1.07818
	1.0705		1.09029
	1.13273		1.11255
	1.16087		1.15605
	1.17718		1.20051
	1.21913		1.27562
14	1.29333	14	1.34457
	1.40102		1.41191

## Sheet: Fig4(b)
x direction		y direction
Distance	Relative cell density	Distance	Relative cell density
	1.34994		1.39165
-14	1.16272	-14	1.15388
	1.03176		1.06366
	0.957137		1.02843
	0.94305		1.02757
	0.939141		1.00977
	0.905252		1.00281
	0.907393		0.981906
	0.885561		0.929632
	0.891389		0.93058
	0.897602		0.956477
-7	0.867022	-7	0.961198
	0.844362		0.922535
	0.876392		0.93489
	0.877554		0.952349
	0.890592		0.953845
	0.888702		0.939366
	0.902341		0.939987
	0.944309		0.95755
	0.960838		0.983714
	0.969139		0.983382
0	0.983179	0	0.983179
	0.985756		0.977009
	0.992311		0.954493
	0.96911		0.945764
	0.961269		0.916494
	0.968625		0.933899
	0.949248		0.945822
	0.936428		0.900987
	0.91471		0.85574
	0.944823		0.902411
7	0.962255	7	0.94954
	0.966909		0.955075
	0.992729		0.937737
	1.00706		0.939594
	1.05502		0.94999
	1.06107		0.964708
	1.0729		0.973629
	1.0838		0.984979
	1.11298		1.05287
	1.20515		1.16825
14	1.35677	14	1.30795
	1.57242		1.54801

## Sheet: Fig4(c)
x direction		y direction
Distance	Relative cell density	Distance	Relative cell density
	1.15516		1.20886
-14	1.08691	-14	1.12206
	1.02877		1.07874
	0.991013		1.00676
	0.974156		0.963857
	0.957176		0.939273
	0.972241		0.917751
	0.947619		0.916603
	0.91815		0.926677
	0.931323		0.953175
	0.947462		0.95547
-7	0.952916	-7	0.956511
	0.937264		0.967316
	0.929475		0.963908
	0.921778		0.957848
	0.93495		0.965359
	0.966864		0.978741
	0.979929		1.00002
	1.00288		1.02389
	1.01467		1.02938
	1.0097		1.02337
0	1.02881	0	1.02881
	1.02787		1.00657
	1.01948		0.982259
	1.00614		0.961059
	0.979736		0.959174
	0.944198		0.93502
	0.944864		0.941331
	0.959211		0.946543
	0.938674		0.952014
	0.947366		0.956198
7	0.978424	7	0.938237
	1.00494		0.951222
	0.997487		0.964774
	0.976652		0.966367
	0.967436		0.981974
	0.958685		0.989511
	1.005		0.996041
	1.04563		1.01234
	1.08351		1.05418
	1.1552		1.10671
14	1.22425	14	1.16519
	1.34723		1.24774

## Sheet: Fig4(d)
x direction		y direction
Distance	Relative cell density	Distance	Relative cell density
	0.860685		0.870615
-14	0.815627	-14	0.844066
	0.795544		0.813679
	0.789591		0.795763
	0.793055		0.788998
	0.777827		0.817627
	0.752322		0.80074
	0.748934		0.772274
	0.711273		0.798481
	0.690237		0.80565
	0.715381		0.822677
-7	0.726015	-7	0.852892
	0.716481		0.886071
	0.770103		0.939738
	0.849835		1.00304
	0.947341		1.11849
	1.07021		1.32261
	1.22578		1.64178
	1.43533		1.81975
	1.65971		1.81559
	1.69889		1.78522
0	1.69335	0	1.69335
	1.54551		1.4693
	1.32834		1.24594
	1.27158		1.12054
	1.18311		1.01763
	1.03596		0.970932
	0.953359		0.943677
	0.894767		0.925964
	0.850711		0.918343
	0.825943		0.91124
7	0.804042	7	0.880555
	0.81852		0.878444
	0.834509		0.867575
	0.832866		0.845558
	0.855406		0.846625
	0.883284		0.855753
	0.894905		0.867902
	0.910002		0.881448
	0.95217		0.895756
	0.985955		0.906439
14	1.02302	14	0.930607
	1.05767		1.02552

## Sheet: Fig5
control	35 rpm	61 rpm	87 rpm
0.169219	0.129247	0.0942466	0.424619
0.121834	0.163374	0.0982305	0.299771
0.134071	0.151444	0.0783782	0.176939

## Sheet: Fig6
Control	61 rpm
7.46	9.92
8.12	9.6
7.72	11.02
6.9	10.48
